# Supplementary material for: “They don’t like us….”: Barriers to antiretroviral and opioid substitution therapy among homeless HIV positive people who inject drugs in Delhi: A mixed method study
Source: PLoS One. 2018 Aug 30;13(8):e0203262. doi: 10.1371/journal.pone.0203262 (PMC6117039; doi:10.1371/journal.pone.0203262)
Supplement: S1 Data Code Book — (XLSX) [file pone.0203262.s002.xlsx]

## Sheet: Sheet1
Name	Type	Length	Decimals	Label	Value label	Missing
ngoname	String	18	0	ngoname
ngocode	String	5	0	ngocode
sdiscode	Integer	4	0	sdiscode
regnum	Integer	4	0	regnum
uid	String	14	0	uid
regdate	Date DMY	10	0	regdate
age	Integer	2	0	age
subtype	Integer	1	0	pwid hiv positive sub-typology	1 = Daily Injector2 = Non-Daily Injector99 = unknown subtypology
homeles	Integer	1	0	homeles
hivstat	Integer	1	0	hivstat
hivdate	Date DMY	10	0	hivdate
artstat	Integer	1	0	current art status till dec. 2016	1 = Pre ART2 = On ART3 = Not registered at ART centre
artreg	Integer	1	0	pwid on art and visiting art centre	1 = Visiting regularly ART2 = Not visiting regularly ART
oststat	Integer	1	0	oststat
ostreg	String	3	0	pwid registered at ost and visiting ost centre	1 = Visiting regularly OST centre2 = Not visiting regularly OST centre
agegrp	Integer	1	0	time to hiv detection from registration	1 = 18-24 Yrs2 = 25-34 Yrs3 = 35-44 Yrs4 = >=45 Yrs5 = unknown age
timeinf	Integer	3	0	timeinf	1 = 0 to 30 days2 = 31 to 90 days3 = 91 to 180 days4 = 181 to 365 days5 = above 365days6 = earlier dignosed HIV +ve before registration
Fields: 17 Records: 299

## Sheet: Data Defination
Name	Label	Value label	Missing
uid	pwid respondent uid
sdiscode	state and district code	0701 = north west 0702 = north 0703 = noth east 0704 = east 0705 = new delhi 0706 = central 0707 = west 0708 = south west 0709 = south
ngocode	code of ngo	014 = SPYM-1 135 = Sharan-1 252 = ASEED 253 = BPS 284 = Krishna 332 = Sharan-2 372 = Matrix 392 = SPYM-2 393 = Sharan-3 418 = IPC 423 = HDS 425 = SCT 427 = RAWAT 514 = LFAT 576 = GSF
regno	pwid uid number
age	pwid age in years
edu	pwid education	1 = Illitrate 2 = Primary school/5th standard 3 = Middle school/8th standard 4 = High school/10th standard 5 = Intermediate or post high school diploma/10+2 standard 6 = Graduate or post graduate 7 = profession or honours
occu	pwid occupation	1 = Unemployed 10 = Hotel staff 11 = Drug dealer 12 = Scrap/Garbage collection/Rag Picking 13 = Petty crime 14 = Others 2 = Student 3 = Daily wage labour 4 = Domastic servant 5 = Skilled/Sami-skilled worker 6 = Petty business/small shop 7 = large business/self-employed 8 = Service (private/Govt.) 9 = Trasport worker 99 = not recorded
mari	pwid marrital status	1 = Naver Married 2 = Currently Married 3 = Widower 4 = Divorced 5 = Separated 99 = not recorded
livewith	pwid currently live with	1 = Living alone 2 = Living with spouse 3 = Living with sexual partner other than spouse 4 = Living with friends 5 = Living with family/ relative without sexual partner 6 = Rain Basera (Night Shelter) 7 = Others 99 = not recorded
native	pwid native state	1 = Bihar 10 = Delhi 11 = Gujarat 12 = Himachal Pradesh 13 = J&K 14 = Chhattisgarh 15 = North East state 16 = Other state 2 = Uttar Pradesh 3 = West Bengal 4 = Haryana 5 = Madhya Pradesh 6 = Jharkhand 7 = Rajasthan 8 = Chandigarh 9 = Punjab
mobility	pwid mobility status	1 = Number of times 1 to 5 2 = Number of times 6 to 10 3 = Number of times more than 10 4 = Did not travel 99 = not recorded
share	pwid needle/syringe sharing status	0 = not applicable 1 = Yes Shared 2 = Not Shared 99 = not recorded
firstinj	pwid first age when inject drugs
drugoft	pwid most often inject drug	1 = Heroin 10 = Currently not injecting 2 = Brown Sugar/ Smack 3 = Buprenorphine (Tidigesic, Lupigesic, Morphine, Bupin etc.) 4 = Pentazocine (Fortwin) 5 = Spasmoproxyvon 6 = Amphetamine 7 = Cocaine/ Crack 8 = Diazepam/ Calmpose, Nitrazepam/ Clonazepam/ Avil/ Phenargan Pethidine 9 = Others 99 = not recorded
stigma	pwid treated differentely than other person	1 = Yes 2 = No 99 = not recorded
artstat	current art status during the interview	1 = Pre ART 2 = On ART 3 = Not registered at ART centre 99 = Not recorded
artcstat	pwid letest visit to art center if he/she is registered	0 = not applicable 1 = Current or last month 2 = In previous three month 3 = In previous six month 4 = Don't know 5 = More than 6 Months 6 = Not recorded 99 = not recorded
artilb1	do you know where to get art services	1 = yes 2 = No 3 = Not recorded 99 = not recorded
artilb2	active drug use/influence with drugs	1 = yes 2 = No 3 = Not recorded 99 = not recorded
artilb3	fear of disclosure of positive hiv status	1 = yes 2 = No 3 = Not recorded 99 = not recorded
artilb4	fear of being harassed or arrested by police	1 = yes 2 = No 3 = Not recorded 99 = not recorded
artilb5	fear of side-effects	1 = yes 2 = No 3 = Not recorded 99 = not recorded
artilb6	lack of self-esteem	1 = yes 2 = No 3 = Not recorded 99 = not recorded
artilb7	insufficient and incorrect knowledge about art	1 = yes 2 = No 3 = Not recorded 99 = not recorded
artilb8	poverty, homelessness	1 = yes 2 = No 3 = Not recorded 99 = not recorded
artilb9	distance and travel costs	1 = yes 2 = No 3 = Not recorded 99 = not recorded
artilb10	mobile nature	1 = yes 2 = No 3 = Not recorded 99 = not recorded
arthlb1	stringent registration procedures (address proof, id proof)	1 = yes 2 = No 3 = Not recorded 99 = not recorded
arthlb2	negative experiences with health care provider	1 = yes 2 = No 3 = Not recorded 99 = not recorded
arthlb3	long waiting time	1 = yes 2 = No 3 = Not recorded 99 = not recorded
arthlb4	privacy and confidentiality issues (counselling room)	1 = yes 2 = No 3 = Not recorded 99 = not recorded
artsb1	stigma related to hiv, drug use & sex work	1 = yes 2 = No 3 = Not recorded 99 = not recorded
artsb2	lack of family support	1 = yes 2 = No 3 = Not recorded 99 = not recorded
oststat	pwid current ost status during the interview	1 = Registered at OST center 2 = Not registered at OST center 99 = Not recorded
ostilb1	do you know where to get ost services	1 = yes 2 = No 3 = Not recorded 99 = not recorded
ostilb2	active drug use/influence with drugs	1 = yes 2 = No 3 = Not recorded 99 = not recorded
ostilb3	fear of disclosure of positive hiv status	1 = yes 2 = No 3 = Not recorded 99 = not recorded
ostilb4	fear of being harassed or arrested by police	1 = yes 2 = No 3 = Not recorded 99 = not recorded
ostilb5	fear of side-effects	1 = yes 2 = No 3 = Not recorded 99 = not recorded
ostilb6	lack of self-esteem	1 = yes 2 = No 3 = Not recorded 99 = not recorded
ostilb7	insufficient and incorrect knowledge about ost	1 = yes 2 = No 3 = Not recorded 99 = not recorded
ostilb8	poverty, homelessness	1 = yes 2 = No 3 = Not recorded 99 = not recorded
ostilb9	distance and travel costs	1 = yes 2 = No 3 = Not recorded 99 = not recorded
ostilb10	mobile nature	1 = yes 2 = No 3 = Not recorded 99 = not recorded
osthlb1	stringent registration procedures (address proof, id proof)	1 = yes 2 = No 3 = Not recorded 99 = not recorded
osthlb2	negative experiences with health care provider	1 = yes 2 = No 3 = Not recorded 99 = not recorded
osthlb3	long waiting time	1 = yes 2 = No 3 = Not recorded 99 = not recorded
osthlb4	privacy and confidentiality issues (counselling room)	1 = yes 2 = No 3 = Not recorded 99 = not recorded
ostsb1	stigma related to hiv, drug use & sex work	1 = yes 2 = No 3 = Not recorded 99 = not recorded
ostsb2	lack of family support	1 = yes 2 = No 3 = Not recorded 99 = not recorded
agegrp	pwid hiv positive agegroup	1 = 18-24 Yrs 2 = 25-34 Yrs 3 = 35-44 Yrs 4 = >=45 Yrs 5 = unknown age
finjgrp	pwid agegroup first injected drugs	1 = 5-12 Yrs 2 = 13-17 Yrs 3 = 18-24 Yrs 4 = >=25 Yrs 5 = unknown age
